# Supplementary material for: Plasma proteome perturbation for CMV DNAemia in kidney transplantation
Source: PLoS One. 2023 May 19;18(5):e0285870. doi: 10.1371/journal.pone.0285870 (PMC10198483; doi:10.1371/journal.pone.0285870)
Supplement: S1 Table — (XLSX) [file pone.0285870.s003.xlsx]

## Sheet: 241 proteins analyzed 
Protein Symbol
A1BG
A2M
ACOT4
AFM
AGT
AHSG
AK1
ALB
ALDH1A1
ALDOA
AMBP
APCS
APOA1
APOA2
APOA4
APOB
APOC1
APOC2
APOC3
APOC4
APOD
APOE
APOF
APOH
APOL1
APOM
ATAD2
ATRN
AZGP1
B2M
BIVM
BPGM
C1QA
C1QB
C1QC
C1R
C1S
C2
C3
C4A
C4B
C4BPA
C5
C6
C7
C8A
C8B
C8G
C9
CALM1
CAT
CD14
CD5L
CFB
CFD
CFH
CFHR1
CFHR2
CFHR3
CFHR5
CFI
CFP
CLU
COMP
CP
CPN1
CPN2
CRP
CSF1R
CST3
DSP
EFEMP1
ENO1
F10
F11
F12
F13A1
F13B
F2
F5
F8
F9
FCGBP
FCN3
FGA
FGB
FGG
FLNA
FLOT2
FN1
GAPDH
GC
GSN
HABP2
HBA1
HBB
HBD
HBE1
HBG1
HEBP1
HGFAC
HP
HPR
HPX
HRG
HSP90B1
HSPA8
HYOU1
ICAM1
IGFALS
IGHA1
IGHA2
IGHD
IGHG1
IGHG2
IGHG3
IGHG4
IGHM
IGHV1-58
IGHV2-26
IGHV2-70D
IGHV3-15
IGHV3-49
IGHV3-64D
IGHV3-72
IGHV4-4
IGHV5-10-1
IGHV5-51
IGHV6-1
IGKC
IGKV1-27
IGKV1-33
IGKV1-5
IGKV1D-16
IGKV1D-8
IGKV2-24
IGKV2D-26
IGKV3D-15
IGKV3D-20
IGKV4-1
IGKV6-21
IGLC7
IGLL5
IGLV1-36
IGLV3-10
IGLV3-19
IGLV3-22
IGLV3-9
IGLV5-52
IGLV7-43
IGLV7-46
IGLV8-61
IGLV9-49
INSM1
ISLR
ISLR2
ITGA2B
ITGB3
ITIH1
ITIH2
ITIH3
ITIH4
JCHAIN
KLKB1
KMT2C
KNG1
KPNA5
LBP
LCP1
LDHA
LGALS3BP
LPA
LRG1
LTF
LYZ
MAN1A1
MYO18B
OIT3
ORM1
ORM2
P4HB
PCSK9
PEPD
PER2
PF4
PGLYRP1
PGLYRP2
PLG
PON1
PON3
PPBP
PPIA
PRDX2
PRG2
PRG4
PROC
PROS1
PSMB3
PSMB4
PSMC6
PTGDS
PTPRS
RAN
RBP4
RNF180
RPAP3
SAA1
SAA4
SBSN
SELENOP
SERPINA1
SERPINA11
SERPINA12
SERPINA3
SERPINA4
SERPINA5
SERPINA6
SERPINA7
SERPINC1
SERPIND1
SERPINF1
SERPINF2
SERPING1
SIGLEC16
SMC3
SPP2
SPTA1
TALDO1
TCP10
TDRD1
TF
TGFBI
THBS1
TIAM2
TKT
TLN1
TTR
VCL
VIM
VTN
VWF
